# Supplementary material for: Molecular dynamics of DNA translocation by FtsK
Source: Nucleic Acids Res. 2022 Aug 10;50(15):8459–70. doi: 10.1093/nar/gkac668 (PMC9410874; doi:10.1093/nar/gkac668)
Supplement: gkac668_Supplemental_Files [file gkac668_supplemental_files.zip]

Archive with 2 entries (2 files):
- ftsk_SI_revised_pdf.pdf
- supplemental data.zip
